# Supplementary material for: Generation and characterisation of an Arabidopsis thaliana f3h/fls1/ans triple mutant that accumulates eriodictyol derivatives
Source: BMC Plant Biol. 2024 Feb 9;24:99. doi: 10.1186/s12870-024-04787-1 (PMC10854054; doi:10.1186/s12870-024-04787-1)
Supplement: Supplementary file 5 — Supplementary Material 5 [file 12870_2024_4787_MOESM5_ESM.xlsx]

## Sheet: UPLC-MSMS_quantification
Supplementary Table S5: Polyphenol quantification in siliques of A. thaliana wildtype and f3h/fls1/ans mutant. The mean polyphenol concentration in mg/100 g dry weight quantified by UPLC-MS/MS.
genotype	sample	eriodictyol	kaempferol	quercetin	dihydroquercetin	kaempferol-3-O-glucoside	quercetin-3-O-glucoside	quercetin-3,4-O-diglucoside	eriodictyol-7-O-glucoside
Col-0	E	0.079	<LQ	0	0	0.01	1.868	0.223	0
Col-0	F	0	<LQ	0	0.315	0.128	1.464	0.314	0
f3h/fls1/ans	G	0.834	0	0.594	0.179	0	0	0	0.482
f3h/fls1/ans	B	25.128	0	0.648	1.671	0	0	0	0.772
f3h/fls1/ans	A	21.898	0	0.949	2.032	0	0	0	1.194
f3h/fls1/ans	H	3.6	0	0.472	0.275	0	0	0	1.705
*LQ: limit of quantification.
